# Supplementary material for: The Impact of Cannabidiol (CBD) on Lipid Absorption and Lymphatic Transport in Rats
Source: Nutrients. 2025 Mar 15;17(6):1034. doi: 10.3390/nu17061034 (PMC11944757; doi:10.3390/nu17061034)
Supplement: Supplementary file 1 [file nutrients-17-01034-s001.zip]

Archive with 1 entries (1 files):
- nutrients-3522913-supplementary.pdf
